# Supplementary material for: A disease resistance protein triggers oligomerization of its NLR helper into a hexameric resistosome to mediate innate immunity
Source: Sci Adv. 2024 Nov 6;10(45):eadr2594. doi: 10.1126/sciadv.adr2594 (PMC11540030; doi:10.1126/sciadv.adr2594)
Supplement: Supplementary file 2 — Movie S1 [file sciadv.adr2594_movie_s1.zip]

Archive with 1 entries (1 files):
- adr2594_movie_s1.mp4
