# Supplementary material for: A disease resistance protein triggers oligomerization of its NLR helper into a hexameric resistosome to mediate innate immunity
Source: Sci Adv. 2024 Nov 6;10(45):eadr2594. doi: 10.1126/sciadv.adr2594 (PMC11540030; doi:10.1126/sciadv.adr2594)
Supplement: Supplementary file 3 — Data S1 and S2 [file sciadv.adr2594_data_s1_and_s2.zip]

Archive with 2 entries (2 files):
- adr2594_data_s1.xlsx
- adr2594_data_s2.xlsx
